# Supplementary material for: Identification of FCN1 as a novel macrophage infiltration-associated biomarker for diagnosis of pediatric inflammatory bowel diseases
Source: J Transl Med. 2023 Mar 17;21:203. doi: 10.1186/s12967-023-04038-1 (PMC10022188; doi:10.1186/s12967-023-04038-1)
Supplement: Supplementary file 3 — Additional file 3: Table S2. GSEA results for FCN1high and FCN1low macrophages. [file 12967_2023_4038_MOESM3_ESM.xlsx]

## Sheet: Table S2
Table S2 GSEA results for FCN1high and FCN1low macrophages
HALLMARK pathways	setSize	enrichmentScore	NES	pvalue	p.adjust	qvalues	rank	leading_edge	core_enrichment
TNFA_SIGNALING_VIA_NFKB	90	0.739331	1.86998	8.13048e-09	4.06524e-07	3.08102e-07	180	tags=50%, list=15%, signal=46%	CXCL2/IL1B/SOD2/CCL4/CXCL3/NFKBIA/PLAUR/IER3/DUSP2/SAT1/NAMPT/PTGS2/TNF/CCL2/TNFAIP6/FOS/KLF2/CCL5/BCL2A1/IER2/NINJ1/RHOB/TNFAIP3/ETS2/NR4A1/ZFP36/CEBPD/CCL20/SOCS3/NR4A2/G0S2/PTX3/AREG/MARCKS/CD83/IFIT2/HES1/CDKN1A/KLF4/PLEK/HBEGF/IL1A/ICAM1/FOSB/EGR1
HYPOXIA	30	0.743007	1.63194	0.00123487	0.0308717	0.0233975	221	tags=60%, list=19%, signal=50%	PLAUR/S100A4/MT2A/IER3/FOS/TNFAIP3/ZFP36/ANXA2/DDIT4/PLAC8/CDKN1A/ISG20/MT1E/ADM/TGFBI/JUN/VEGFA/F3
INFLAMMATORY_RESPONSE	57	0.666669	1.61072	0.00210187	0.0350312	0.0265499	172	tags=42%, list=15%, signal=38%	TIMP1/IL1B/NFKBIA/PLAUR/CXCL8/EREG/CD14/NLRP3/NAMPT/CCL2/TNFAIP6/AQP9/FPR1/CCL5/C5AR1/CCL20/CSF3R/IFITM1/TNFSF10/IRF7/CDKN1A/HBEGF/IL1A/ICAM1
APOPTOSIS	47	0.64353	1.52215	0.00569461	0.0698681	0.0529527	77	tags=23%, list=7%, signal=23%	TIMP1/IL1B/SOD2/IER3/EREG/CD14/SAT1/IFITM3/TNF/RHOB/ANXA1
E2F_TARGETS	77	-0.472056	-1.46851	0.00788003	0.0698681	0.0529527	349	tags=48%, list=30%, signal=36%	UBE2T/CDC25B/RAD51AP1/NCAPD2/LIG1/DONSON/CDC20/CENPM/MKI67/BIRC5/MCM4/MCM6/HMGB2/ORC6/CCNB2/KPNA2/ANP32E/MCM3/KIF22/USP1/SMC4/RANBP1/MCM7/RAN/CKS1B/DCK/PCNA/PTTG1/CKS2/HMGB3/NASP/MTHFD2/NME1/MCM5/PSIP1/TUBB/STMN1
UV_RESPONSE_UP	29	0.700233	1.53122	0.00838417	0.0698681	0.0529527	110	tags=24%, list=9%, signal=22%	CXCL2/SOD2/NFKBIA/FOS/RHOB/NR4A1/SULT1A1
INTERFERON_GAMMA_RESPONSE	54	0.62411	1.49589	0.0133155	0.0951108	0.072084	172	tags=39%, list=15%, signal=35%	SOD2/NFKBIA/MT2A/IFITM3/NAMPT/PTGS2/CCL2/ISG15/TNFAIP6/FPR1/CCL5/TNFAIP3/SOCS3/OASL/IFIT2/TNFSF10/IRF7/CDKN1A/IFI44L/ISG20/ICAM1
EPITHELIAL_MESENCHYMAL_TRANSITION	55	0.615382	1.47745	0.0160845	0.100528	0.0761899	107	tags=20%, list=9%, signal=19%	TIMP1/PLAUR/VCAN/CXCL8/THBS1/SAT1/RHOB/TNFAIP3/LRP1/PTX3/AREG
COMPLEMENT	48	0.617347	1.46365	0.0216096	0.120053	0.0909879	165	tags=35%, list=14%, signal=32%	FCN1/S100A9/TIMP1/PLAUR/SERPINA1/S100A12/CCL5/FCER1G/TNFAIP3/LRP1/DUSP6/CD36/CTSL/IRF7/HSPA1A/PLEK/CDA
ESTROGEN_RESPONSE_LATE	42	0.617218	1.42758	0.0262812	0.131406	0.0995919	205	tags=29%, list=18%, signal=24%	S100A9/DUSP2/SERPINA1/FOS/ZFP36/XBP1/AREG/KLF4/RAB31/ISG20/FKBP5/BATF
IL6_JAK_STAT3_SIGNALING	26	0.675659	1.44802	0.0292479	0.132696	0.10057	104	tags=27%, list=9%, signal=25%	IL1B/CXCL3/CD14/TNF/SOCS3/CSF3R/CD36
ANGIOGENESIS	9	0.825468	1.47514	0.0318471	0.132696	0.10057	17	tags=33%, list=1%, signal=33%	TIMP1/VCAN/S100A4
P53_PATHWAY	37	0.618771	1.39937	0.0397351	0.152827	0.115827	210	tags=35%, list=18%, signal=30%	S100A4/IER3/SAT1/FOS/NINJ1/DDIT4/S100A10/CDKN1A/KLF4/HBEGF/IL1A/APP/JUN
KRAS_SIGNALING_UP	47	0.585726	1.38542	0.0483461	0.167504	0.126951	222	tags=36%, list=19%, signal=30%	IL1B/PLAUR/EREG/PTGS2/FCER1G/TNFAIP3/MAFB/CCL20/G0S2/DUSP6/RETN/KLF4/HBEGF/TRAF1/TMEM176B/PECAM1/PRDM1
ALLOGRAFT_REJECTION	55	0.565104	1.35673	0.0502513	0.167504	0.126951	182	tags=29%, list=16%, signal=26%	TIMP1/IL1B/CCL4/EREG/SRGN/NLRP3/TNF/CCL2/CCL5/FGR/GBP2/CFP/IRF7/CCL19/ICAM1/CD7
MYC_TARGETS_V1	30	-0.47663	-1.22646	0.171756	0.536737	0.40679	346	tags=60%, list=30%, signal=43%	SNRPD1/SRM/RRM1/CDC20/TYMS/MCM4/MCM6/GOT2/KPNA2/USP1/RANBP1/MCM7/RAN/PCNA/NME1/MCM5/HSPE1/HSPD1
TGF_BETA_SIGNALING	8	0.712653	1.2549	0.198083	0.582597	0.441547	158	tags=25%, list=14%, signal=22%	THBS1/RAB31
PANCREAS_BETA_CELLS	2	0.833764	1.16643	0.283757	0.7686	0.582518	195	tags=100%, list=17%, signal=83%	MAFB/LMO2
MITOTIC_SPINDLE	29	-0.436886	-1.12196	0.296703	0.7686	0.582518	284	tags=45%, list=24%, signal=35%	DST/MYO1E/BIRC5/NUSAP1/CKAP5/CENPF/CCNB2/KIF22/PALLD/SMC4/KIF20B/FSCN1/GSN
PEROXISOME	8	0.667634	1.17563	0.316294	0.7686	0.582518	9	tags=12%, list=1%, signal=12%	SOD2
INTERFERON_ALPHA_RESPONSE	22	0.541291	1.13138	0.322812	0.7686	0.582518	166	tags=45%, list=14%, signal=40%	IFITM3/ISG15/IFITM1/OASL/GBP2/IFIT2/OAS1/IRF7/IFI44L/ISG20
COAGULATION	32	0.502998	1.11748	0.339523	0.771642	0.584824	99	tags=22%, list=9%, signal=21%	TIMP1/SERPINA1/THBS1/CFD/ANXA1/LRP1/DUSP6
APICAL_SURFACE	6	0.682764	1.13052	0.378333	0.80756	0.612046	14	tags=17%, list=1%, signal=17%	PLAUR
HEME_METABOLISM	13	-0.496085	-1.05368	0.394495	0.80756	0.612046	134	tags=23%, list=12%, signal=21%	CA2/ACP5/HBB
BILE_ACID_METABOLISM	5	0.685805	1.10341	0.40378	0.80756	0.612046	52	tags=20%, list=4%, signal=19%	AQP9
ESTROGEN_RESPONSE_EARLY	27	0.47706	1.03224	0.444904	0.827775	0.627367	238	tags=33%, list=20%, signal=27%	FOS/XBP1/AREG/HES1/KLF4/RAB31/FKBP5/PMAIP1/MYC
HEDGEHOG_SIGNALING	6	0.639482	1.05885	0.45	0.827775	0.627367	214	tags=33%, list=18%, signal=27%	ETS2/VEGFA
UNFOLDED_PROTEIN_RESPONSE	12	0.531137	1.00507	0.472727	0.827775	0.627367	254	tags=50%, list=22%, signal=39%	CCL2/XBP1/DDIT4/VEGFA/ERN1/ATF3
XENOBIOTIC_METABOLISM	29	0.462801	1.01202	0.48011	0.827775	0.627367	104	tags=17%, list=9%, signal=16%	MT2A/AQP9/NINJ1/ETS2/CD36
FATTY_ACID_METABOLISM	16	0.506229	0.994275	0.501484	0.835806	0.633453	117	tags=25%, list=10%, signal=23%	G0S2/CD36/S100A10/GLUL
IL2_STAT5_SIGNALING	49	0.407127	0.970097	0.532911	0.859535	0.651437	134	tags=14%, list=12%, signal=13%	NFKBIZ/IFITM3/AHNAK/RHOB/XBP1/CD83/TNFSF10
GLYCOLYSIS	29	0.430052	0.940406	0.558299	0.872342	0.661144	214	tags=21%, list=18%, signal=17%	VCAN/IER3/DDIT4/ISG20/TGFBI/VEGFA
G2M_CHECKPOINT	59	-0.315238	-0.923043	0.639344	0.889729	0.674321	346	tags=51%, list=30%, signal=38%	SNRPD1/CDC25B/GINS2/TROAP/TPX2/CDC20/MKI67/SMC2/BIRC5/MCM6/NUSAP1/UBE2C/ORC6/CENPF/CCNB2/KPNA2/MCM3/KIF22/CHAF1A/SMC4/KIF20B/CKS1B/PTTG1/CKS2/HMGB3/NASP/MCM5/HMGN2/CCND1/STMN1
CHOLESTEROL_HOMEOSTASIS	12	0.474792	0.898446	0.645455	0.889729	0.674321	199	tags=33%, list=17%, signal=28%	PLAUR/ETHE1/S100A11/LGALS3
APICAL_JUNCTION	23	-0.355886	-0.876516	0.657718	0.889729	0.674321	136	tags=39%, list=12%, signal=35%	FSCN1/YWHAH/PFN1/ACTN1/TNFRSF11B/INSIG1/ACTB/ACTG1/MMP9
MYC_TARGETS_V2	9	0.486061	0.868608	0.664013	0.889729	0.674321	23	tags=11%, list=2%, signal=11%	DUSP2
ADIPOGENESIS	14	-0.396423	-0.860146	0.668693	0.889729	0.674321	101	tags=29%, list=9%, signal=26%	ALDH2/MGLL/ENPP2/APOE
NOTCH_SIGNALING	3	-0.52798	-0.829265	0.69011	0.889729	0.674321	47	tags=67%, list=4%, signal=64%	WNT5A/CCND1
SPERMATOGENESIS	9	-0.404679	-0.804715	0.695187	0.889729	0.674321	697	tags=100%, list=60%, signal=40%	CDK1/PCSK1N/BUB1/TTK/AURKA/RFC4/CDKN3/CCNB2
REACTIVE_OXYGEN_SPECIES_PATHWAY	9	0.460819	0.8235	0.711783	0.889729	0.674321	190	tags=33%, list=16%, signal=28%	SOD2/FTL/MGST1
PI3K_AKT_MTOR_SIGNALING	5	-0.426724	-0.747987	0.75	0.914634	0.693196	127	tags=40%, list=11%, signal=36%	PFN1/HSP90B1
MTORC1_SIGNALING	34	-0.310828	-0.815405	0.769231	0.915751	0.694043	120	tags=24%, list=10%, signal=22%	MTHFD2/HSP90B1/HSPE1/INSIG1/BHLHE40/HSPD1/PRDX1/LGMN
KRAS_SIGNALING_DN	10	-0.348524	-0.696354	0.840456	0.967118	0.732974	18	tags=20%, list=2%, signal=20%	TCL1A/CD207
UV_RESPONSE_DN	22	-0.309992	-0.753174	0.87541	0.967118	0.732974	193	tags=27%, list=17%, signal=23%	DAB2/PRKAR2B/RBPMS/INSIG1/MGLL/BHLHE40
OXIDATIVE_PHOSPHORYLATION	5	-0.342397	-0.600174	0.890476	0.967118	0.732974	230	tags=60%, list=20%, signal=48%	SLC25A4/GOT2/ATP1B1
ANDROGEN_RESPONSE	17	0.336909	0.66859	0.908148	0.967118	0.732974	181	tags=18%, list=16%, signal=15%	SAT1/ELL2/FKBP5
MYOGENESIS	23	0.32365	0.681524	0.909091	0.967118	0.732974	260	tags=30%, list=22%, signal=24%	CFD/CD36/CDKN1A/HBEGF/APP/IGFBP7/GADD45B
PROTEIN_SECRETION	8	-0.240405	-0.459813	0.968085	0.981395	0.743794	413	tags=62%, list=36%, signal=41%	GLA/LMAN1/DST/ANP32E/CTSC
DNA_REPAIR	17	-0.25205	-0.57647	0.972477	0.981395	0.743794	327	tags=35%, list=28%, signal=26%	LIG1/TYMS/FEN1/ARL6IP1/PCNA/NME1
WNT_BETA_CATENIN_SIGNALING	4	-0.289137	-0.483796	0.981395	0.981395	0.743794	155	tags=50%, list=13%, signal=43%	TCF7/CCND2
